# Supplementary material for: Self-Aggregation, Antimicrobial Activity and Cytotoxicity of Ester-Bonded Gemini Quaternary Ammonium Salts: The Role of the Spacer
Source: Molecules. 2023 Jul 17;28(14):5469. doi: 10.3390/molecules28145469 (PMC10386392; doi:10.3390/molecules28145469)
Supplement: Supplementary file 1 [file molecules-28-05469-s001.zip]

Archive with 1 entries (1 files):
- molecules-2471127-supplementary.pdf
